# Supplementary material for: Molecular Epidemiology of Hospital Outbreak of Middle East Respiratory Syndrome, Riyadh, Saudi Arabia, 2014
Source: Emerg Infect Dis. 2015 Nov;21(11):1981–8. doi: 10.3201/eid2111.150944 (PMC4622263; doi:10.3201/eid2111.150944)
Supplement: Supplementary file 2 — Technical Appendix 2. Nucleotide differences from consensus ancestral sequences of Middle East respiratory syndrome coronavirus, 2014, estimated at nodes C and E of the time-resolved phylogenetic tree (Figure 2). Relevant nucleotides at each polymorphic nucleotide position, dates of sampling, number of days from nodes C and E to the time of sampling, and number of nucleotide differences from consensus sequence are indicated. Dots indicate sequence identity. UTR, untranslated region; ORF, open reading frame; KKUH, King Khalid University Hospital; KFMC, King Fahad Medical City; KSA, Kingdom of Saudi Arabia. Days of diff Node indicates days of difference to nodes C or E. *Partial sequences. [file 15-0944-Techapp-s2.xlsx]

## Sheet: Sheet1
Technical Appendix 2. Nucleotide differences from consensus ancestral sequences of Middle East respiratory syndrome coronavirus, 2014, estimated at nodes C and E of the time-resolved phylogenetic tree (Figure 2). Relevant nucleotides at each polymorphic nucleotide position, dates of sampling, number of days from nodes C and E to the time of sampling, and number of nucleotide differences from cons…	Sampling date	Days diff Node C	Days diff Node E	127	1064	1444	1887	3127	3339	3419	3927	5321	6765	7418	8131	9457	9697	10474	11631	14026	16644	16929	17462	19190	20107	20284	20677	21459	22396	23130	23209	23273	23697	24338	25265	25453	26144	27008	27462	29464	Nucleotide changes from ancestral sequence
Virus gene annotation				5'UTR	ORF1a	ORF1a	ORF1a	ORF1a	ORF1a	ORF1a	ORF1a	ORF1a	ORF1a	ORF1a	ORF1a	ORF1a	ORF1a	ORF1a	ORF1a	ORF1b	ORF1b	ORF1b	ORF1b	ORF1b	ORF1b	ORF1b	ORF1b	ORF1b/S	S	S	S	S	S	S	S	S	ORF4a/4b	ORF5	ORF5	N
Ancestral Sequence Node C and E				T	T	C	C	A	G	C	A	T	A	C	C	A	T	G	T	C	A	T	C	T	A	C	T	A	A	T	G	T	C	T	A	G	C	C	C	C	0
Riyadh-KKUH-90b	2014-04-24	68	20	C	.	.	T	.	.	.	.	.	G	.	.	.	.	.	.	.	.	.	.	.	.	.	.	.	.	.	.	.	.	.	.	.	T	.	.	.	4
Riyadh-KKUH-291	2014-05-06	80	32	.	.	.	T	.	.	.	.	.	G	.	.	.	.	.	.	.	.	.	.	.	.	.	.	.	.	.	.	.	.	.	.	.	T	.	.	.	3
Riyadh-KKUH-368	2014-05-13	87	29					.	.	.	.	.	G	.	.	.	.	.	.	.	.	.	.	.	G	.	.	.	.	.	.	.	.	.	.	.	T	T	.	.	4
KFMC-1	2014-04-28	72	24	.	.	.	.	.	.	.	.	.	.	.	.	.	.	.	.	.	.	.	.	.	.	.	.	.	.	.	.	.	.	.	.	.	.	.	.	.	0
KFMC-2	2014-05-11	86	38	.	.	.	.	.	.	.	.	C	.	.	.	.	.	.	.	.	.	.	.	.	.	.	.	.	.	.	.	.	.	.	.	.	.	.	.	.	1
KFMC-3	2014-05-09	83	35	.	.	.	.	.	.	.	.	.	.	.	.	.	.	.	.	.	.	.	.	.	.	.	.	.	.	.	.	.	.	.	.	.	.	.	.	.	0
KFMC-4	2014-05-12	81	33	.	.	.	.	.	.	.	.	.	.	.	.	.	.	.	.	.	.	.	.	.	.	.	.	.	.	.	.	.	.	.	.	.	.	.	.	.	0
KFMC-5	2014-05-12	86	38	.	.	.	.	.	.	.	.	.	.	.	.	.	.	.	.	.	.	.	.	.	.	.	.	.	.	.	.	.	.	.	.	.	.	.	.	.	0
KFMC-6	2014-05-18	92	44	.	.	T	.	.	.	.	.	.	.	.	.	.	.	.	.	.	.	.	.	.	.	.	.	.	.	.	.	.	.	.	.	.	.	.	.	.	1
KFMC-9	2014-05-07	85	37	.	.	.	.	.	.	.	.	.	.	.	.	.	.	.	.	.	.	.	.	.	.	.	.	.	.	.	.	.	.	.	.	.	T	.	.	T	2
KFMC-7	2014-05-03	72	24	.	.	.	.	.	.	.	.	.	.	.	.	.	.	.	.	.	.	.	.	.	.	.	C	.	.	C	.	C	.	.	G	.	.	.	T	.	5
KFMC-8	2014-04-30	74	26	.	.	.	.	.	.	T	.	.	.	.	.	.	.	.	.	.	.	.	.	.	.	.	.	.	G	.	.	.	T	C	.	C	.	.	.	.	5
KFMC-10	2014-05-01	75	27	.	C	.	.	G	.	.	G	.	.	T	.	.	.	A	.	T	.	.	.	C	.	.	.	G	.	.	C	.	.	.	.	.	.	.	.	.	9
KFMC-11*	2014-04-28	77	26	.	.	.	.	.	.	.	.
Indiana USA-1 Saudi Arabia 2014	2014-04-30	74		.	.	.	.	.	.	.	.	.	.	.	.	.	C	.	C	.	.	.	T	.	.	T	.	.	.	.	.	.	.	.	.	.	T	.	.	.	5
Riyadh 2014KSA 683 2014	2014-04-01	45		.	.	.	.	.	T	.	.	.	.	.	T	C	C	.	C	.	G	C	T	.	.	T	.	.	.	.	.	.	.	.	.	.	T	.	.	.	10
Riyadh 2014KSA 695*	2014-04-23	67																										.	.	.	.	.	.	.	.	.
Riyadh 2014KSA 686*	2014-04-22	66																										.	.	.	.	.	.	.	.	.
Riyadh 2014KSA 564*	2014-04-08	52																										.	.	.	.	.	.	.	.	.
Riyadh 2014KSA 359*	2014-03-24	37																										.	.	.	.	.	.	.	.	.
Riyadh 2014KSA 166*	2014-03-19	32																										.	.	.	.	.	.	.	.	.
